# Supplementary material for: Whole-genome analysis to determine the rate and patterns of intra-subtype reassortment among influenza type-A viruses in Africa
Source: Virus Evol. 2022 Jan 29;8(1):veac005. doi: 10.1093/ve/veac005 (PMC8933723; doi:10.1093/ve/veac005)
Supplement: veac005_Supp [file veac005_supp.zip]

Archive with 1 entries (1 files):
- VEVOLU-2021-129_Supplementary_Material_Accepted.pdf
